# Supplementary material for: The AP-1 Sigma Subunit Gene PsAP1 Acts as a Key Pathogenicity Factor by Regulating Metabolic Reprogramming in Puccinia striiformis f. sp. tritici
Source: J Fungi (Basel). 2026 Jan 12;12(1):57. doi: 10.3390/jof12010057 (PMC12842939; doi:10.3390/jof12010057)
Supplement: Supplementary file 1 [file jof-12-00057-s001.zip]

Archive with 1 entries (1 files):
- jof-4045860-supplementary.pdf
